# Supplementary material for: The Contribution of Nanomedicine in Ocular Oncology
Source: Cancers (Basel). 2025 Mar 31;17(7):1186. doi: 10.3390/cancers17071186 (PMC11987995; doi:10.3390/cancers17071186)
Supplement: Supplementary file 1 [file cancers-17-01186-s001.zip]

Archive with 1 entries (1 files):
- cancers-3529340-supplementary.pdf
